# Supplementary material for: On the Surface Modification of LLZTO with LiF via a Gas-Phase Approach and the Characterization of the Interfaces of LiF with LLZTO as Well as PEO+LiTFSI
Source: Materials (Basel). 2022 Oct 5;15(19):6900. doi: 10.3390/ma15196900 (PMC9570571; doi:10.3390/ma15196900)
Supplement: Supplementary file 1 [file materials-15-06900-s001.zip]

Archive with 1 entries (1 files):
- materials-1861697-supplementary.pdf
